# Supplementary material for: A Honeycomb Film Template-Based Method for High-Throughput Preparation of Anti-Salmonella typhimurium 14,028 Phage Microgels
Source: Int J Mol Sci. 2024 Nov 6;25(22):11911. doi: 10.3390/ijms252211911 (PMC11594076; doi:10.3390/ijms252211911)
Supplement: Supplementary file 1 [file ijms-25-11911-s001.zip]

Archive with 1 entries (1 files):
- ijms-3283512-supplementary.pdf
